# Supplementary material for: Clinical significance of UGT1A1 polymorphism and expression of ERCC1, BRCA1, TYMS, RRM1, TUBB3, STMN1 and TOP2A in gastric cancer
Source: BMC Gastroenterol. 2017 Jan 5;17:2. doi: 10.1186/s12876-016-0561-x (PMC5217235; doi:10.1186/s12876-016-0561-x)
Supplement: Additional file 1: — Raw data of patients. The general characteristics, gene expressions and polymorphisms of each patient are available. (XLS 54 kb) [file 12876_2016_561_MOESM1_ESM.xls]

## Sheet: Sheet1
Case No	Sex (male = 1, female = 2)	Age	Family history (Yes = 1, NO = 0)	Alcohol history(Yes = 1, NO = 0)	Histological type (Tubular adenocarcinoma = 1, mucinous adenocarcinoma = 2, medullary = 3, diffuse = 4, others = 5)	Differentiation (Undifferentiated = 0, Poor = 1, Moderate = 2, Well = 3)	Growth patterns (Expansive = 1, Invasive = 2, Expansive + Invasive = 3)	Depth of invasion T(0/1/2/3/4)	Lymph node metastasis N (undetermined/0/1/2)	Distant metastasis M(0/1)	TNM staging (0 = 0, Ⅰ= 1, ⅡA = 2, ⅡB = 3, ⅡC = 4, ⅢA = 5, ⅢB = 6, ⅢC = 7, ⅣA = 8, ⅣB = 9)		ERCC1 expression value	ERCC1 expression level	BRCA1 expression value	BRCA1 expression level	TYMS expression value	TYMS expression level	RRM1 expression value	RRM1 expression level	TUBB3 expression value	TUBB3 expression level	STMN1 expression value	STMN1 expression level	TOP2A expression value	TOP2A expression level	UGT1A1 polymorphism
1	1	64	0	0	1	1	2	4	0	0	3		0.881	High	0.519	Middle	0.504	Middle	0.131	Low	0.87	High	0.406	Middle	0.502	Middle	TA6/6	-3156 GG	211 GA
2	1	69	0	0	2	0	1	4	0	0	3		0.881	High	0.785	High	0.107	Low	0.208	Low	0.386	Middle	0.195	Low	0.401	Middle	TA6/6	-3156 GG	211 GA
3	2	68	0	0	1	2	2	1	0	0	1		0.191	Low	0.895	High	0.577	Middle	0.152	Low	0.123	Low	0.45	Middle	0.561	Middle	TA6/6	-3156 GG	211 GG
4	1	63	0	0	1	2	2	4	2	0	6		0.284	Middle	0.505	Middle	0.569	Middle	0.826	High	0.603	Middle	0.655	Middle	0.729	Middle	TA6/6	-3156 GG	211 AA
5	1	58	0	1	2	0	2	4	1	0	5		0.501	Middle	0.981	High	0.502	Middle	0.705	Middle	0.441	Middle	0.665	Middle	0.785	High	TA6/6	-3156 GG	211 AA
6	1	54	0	1	2	0	2	4	1	0	5		0.447	Middle	0.756	High	0.757	High	0.163	Low	0.336	Middle	0.128	Low	0.588	Middle	TA6/6	-3156 GG	211 GG
7	1	58	0	0	2	1	2	4	2	0	7		0.408	Middle	0.508	Middle	0.498	Middle	0.119	Low	0.247	Low	0.072	Low	0.284	Middle	TA6/6	-3156 GG	211 GA
8	1	62	0	1	2	0	2	4	0	0	3		0.365	Middle	0.717	Middle	0.458	Middle	0.298	Middle	0.265	Middle	0.415	Middle	0.448	Middle	TA6/6	-3156 GG	211 GA
9	1	60	0	1	1	2	2	4	0	0	3		0.741	Middle	0.485	Middle	0.041	Low	0.121	Low	0.298	Middle	0.055	Low	0.33	Middle	TA6/6	-3156 GG	211 GG
10	1	52	0	0	1	1	3	4	1	0	5		0.596	Middle	0.496	Middle	0.106	Low	0.033	Low	0.17	Low	0.126	Low	0.485	Middle	TA6/6	-3156 GG	211 GA
11	1	39	0	0	1	1	2	4	0	0	3		0.9	High	0.5	Middle	0.056	Low	0.115	Low	0.365	Middle	0.351	Middle	0.573	Middle	TA6/6	-3156 GG	211 GG
12	1	69	0	0	2	1	3	4	1	0	6		0.159	Low	0.423	Middle	0.162	Low	0.166	Low	0.458	Middle	0.033	Low	0.455	Middle	TA6/6	-3156 GG	211 GA
13	2	64	0	0	1	2	2	1	0	0	1		0.124	Low	0.83	High	0.89	High	0.216	Low	0.249	Low	0.626	Middle	0.526	Middle	TA6/6	-3156 GG	211 GA
14	1	65	0	1	1	1	2	4	1	0	5		0.275	Middle	0.888	High	0.92	High	0.481	Middle	0.82	High	0.86	High	0.701	Middle	TA6/6	-3156 GG	211 GA
15	1	59	0	1	2	0	2	2	0	0	1		0.246	Low	0.825	High	0.188	Low	0.011	Low	0.684	Middle	0.131	Low	0.818	High	TA6/6	-3156 GG	211 GG
16	2	56	0	0	2	0	3	4	0	0	6		0.682	Middle	0.64	Middle	0.076	Low	0.136	Low	0.058	Low	0.023	Low	0.259	Middle	TA6/6	-3156 GG	211 GA
17	1	65	0	0	1	2	2	4	1	0	5		0.98	High	0.078	Low	0.456	Middle	0.134	Low	0.966	High	0.854	High	0.527	Middle	TA6/6	-3156 GG	211 GG
18	2	46	0	0	2	0	2	4	1	0	5		0.923	High	0.462	Middle	0.44	Middle	0.514	Middle	0.437	Middle	0.056	Low	0.601	Middle	TA6/6	-3156 GG	211 GA
19	1	41	0	0	1	1	2	4	2	0	6		0.309	Middle	0.236	Low	0.209	Low	0.259	Middle	0.052	Low	0.088	Low	0.292	Middle	TA6/6	-3156 GG	211 GA
20	1	53	0	1	1	1	2	4	0	0	3		0.676	Middle	0.882	High	0.382	Middle	0.251	Middle	0.178	Low	0.036	Low	0.574	Middle	TA6/6	-3156 GG	211 GG
21	1	50	0	1	1	1	3	4	1	0	6		0.522	Middle	0.4	Middle	0.132	Low	0.12	Low	0.01	Low	0.012	Low	0.214	Low	TA6/6	-3156 GG	211 GG
22	1	60	0	1	1	1	2	1	0	0	1		0.908	High	0.708	Middle	0.543	Middle	0.213	Low	0.408	Middle	0.305	Middle	0.377	Middle	TA6/6	-3156 GG	211 GG
23	1	64	0	0	1	1	2	4	0	0	3		0.67	Middle	0.832	High	0.576	Middle	0.084	Low	0.485	Middle	0.677	Middle	0.579	Middle	TA6/6	-3156 GG	211 GG
24	1	46	0	0	1	2	3	4	1	0	5		0.056	Low	0.826	High	0.121	Low	0.061	Low	0.12	Low	0.441	Middle	0.773	High	TA6/6	-3156 GG	211 GA
25	2	54	0	0	1	1	2	4	1	1	8		0.789	High	0.119	Low	0.157	Low	0.654	Middle	0.135	Low	0.489	Middle	0.129	Low	TA6/6	-3156 GG	211 GG
26	1	69	0	0	1	2	2	4	1	0	5		0.663	Middle	0.526	Middle	0.758	High	0.284	Middle	0.512	Middle	0.234	Low	0.571	Middle	TA6/6	-3156 GG	211 GG
27	1	71	0	1	1	1	3	4	0	1	8		0.49	Middle	0.463	Middle	0.609	Middle	0.047	Low	0.497	Middle	0.445	Middle	0.676	Middle	TA6/6	-3156 GG	211 GA
28	1	47	1	1	1	2	2	4	0	0	3		0.653	Middle	0.248	Low	0.289	Middle	0.168	Low	0.804	High	0.544	Middle	0.365	Middle	TA6/6	-3156 GG	211 GA
29	1	49	0	0	1	2	2	4	0	0	3		0.682	Middle	0.443	Middle	0.21	Low	0.026	Low	0.69	Middle	0.325	Middle	0.95	High	TA6/6	-3156 GG	211 GG
30	1	39	0	1	1	1	3	4	1	1	8		0.026	Low	0.431	Middle	0.333	Middle	0.146	Low	0.86	High	0.112	Low	0.954	High	TA6/6	-3156 GG	211 GG
31	2	51	0	0	1	1	2	1	0	0	1		0.912	High	0.475	Middle	0.011	Low	0.734	Middle	0.086	Low	0.07	Low	0.017	Low	TA6/6	-3156 GG	211 GG
32	1	59	0	0	1	2	3	4	1	0	6		0.491	Middle	0.621	Middle	0.247	Low	0.145	Low	0.562	Middle	0.035	Low	0.052	Low	TA6/6	-3156 GG	211 GG
33	2	52	1	0	1	1	2	1	0	0	1		0.791	High	0.283	Middle	0.199	Low	0.257	Middle	0.045	Low	0.041	Low	0.085	Low	TA6/6	-3156 GG	211 GA
34	1	47	0	0	1	2	1	4	0	0	6		0.966	High	0.776	High	0.114	Low	0.518	Middle	0.013	Low	0.066	Low	0.085	Low	TA6/6	-3156 GG	211 GG
35	1	61		0	1	2	2	4	0	0	3		0.812	High	0.062	Low	0.025	Low	0.01	Low	0.193	Low	0.025	Low	0.091	Low	TA6/6	-3156 GG	211 GG
36	2	38	0	0	2	0	2	1	0	0	1		0.759	High	0.065	Low	0.067	Low	0.015	Low	0.275	Middle	0.08	Low	0.119	Low	TA6/6	-3156 GG	211 GG
37	1	48	1	1	2	0	3	4	0	0	3		0.878	High	0.659	Middle	0.212	Low	0.568	Middle	0.068	Low	0.101	Low	0.148	Low	TA6/6	-3156 GG	211 AA
38	1	62	0	0	2	1	3	4	x	1	8		0.882	High	0.037	Low	0.076	Low	0.011	Low	0.461	Middle	0.268	Middle	0.148	Low	TA6/6	-3156 GG	211 GG
39	1	66	0	1	1	1	2	1	0	0	1		0.94	High	0.257	Middle	0.096	Low	0.445	Middle	0.568	Middle	0.292	Middle	0.16	Low	TA6/6	-3156 GG	211 GG
40	1	57	0	0	1	1	2	4	0	0	3		0.195	Low	0.377	Middle	0.372	Middle	0.555	Middle	0.03	Low	0.534	Middle	0.244	Low	TA6/6	-3156 GG	211 GG
41	2	45	0	0	1	1	2	1	0	0	1		0.674	Middle	0.461	Middle	0.221	Low	0.127	Low	0.187	Low	0.223	Low	0.299	Middle	TA6/6	-3156 GG	211 GG
42	2	60	0	1	1	2	3	4	2	0	7		0.623	Middle	0.652	Middle	0.543	Middle	0.85	High	0.067	Low	0.405	Middle	0.307	Middle	TA6/6	-3156 GG	211 GA
43	1	61	0	0	5	1	2	2	0	0	1		0.342	Middle	0.297	Middle	0.156	Low	0.803	High	0.99	High	0.903	High	0.388	Middle	TA6/6	-3156 GG	211 GA
44	1	47	0	1	1	1	3	4	2	0	6		0.249	Low	0.144	Low	0.404	Middle	0.206	Low	0.277	Middle	0.019	Low	0.389	Middle	TA6/6	-3156 GG	211 GG
45	2	48	0	0	1	1	3	4	1	0	6		0.891	High	0.497	Middle	0.736	Middle	0.499	Middle	0.741	Middle	0.51	Middle	0.473	Middle	TA6/6	-3156 GG	211 GA
46	1	39	0	1	2	0	2	4	0	0	3		0.686	Middle	0.649	Middle	0.054	Low	0.217	Low	0.176	Low	0.129	Low	0.481	Middle	TA6/6	-3156 GG	211 GG
47	2	34	0	0	2	0	2	4	1	1	8		0.805	High	0.474	Middle	0.402	Middle	0.253	Middle	0.268	Middle	0.415	Middle	0.482	Middle	TA6/6	-3156 GG	211 GA
48	1	53	0	0	1	1	3	1	0	0	1		0.917	High	0.57	Middle	0.1	Low	0.125	Low	0.383	Middle	0.254	Middle	0.485	Middle	TA6/6	-3156 GG	211 GA
49	1	63	0	0	1	1	2	4	2	0	6		0.442	Middle	0.525	Middle	0.485	Middle	0.169	Low	0.203	Low	0.375	Middle	0.485	Middle	TA6/6	-3156 GG	211 GG
50	2	38	0	0	2	0	2	4	0	0	3		0.547	Middle	0.614	Middle	0.768	High	0.287	Middle	0.135	Low	0.31	Middle	0.486	Middle	TA6/6	-3156 GG	211 GA
51	1	58	0	1	1	1	2	4	1	0	6		0.869	High	0.515	Middle	0.285	Middle	0.283	Middle	0.743	Middle	0.498	Middle	0.486	Middle	TA6/6	-3156 GG	211 GG
52	1	46	0	0	1	1	2	4	1	0	5		0.932	High	0.42	Middle	0.073	Low	0.071	Low	0.444	Middle	0.218	Low	0.5	Middle	TA6/6	-3156 GG	211 GG
53	1	68	0	0	1	2	3	4	0	0	3		0.553	Middle	0.315	Middle	0.578	Middle	0.144	Low	0.677	Middle	0.591	Middle	0.502	Middle	TA6/6	-3156 GG	211 GG
54	1	67	0	1	1	1	2	4	0	0	3		0.487	Middle	0.682	Middle	0.355	Middle	0.27	Middle	0.151	Low	0.022	Low	0.503	Middle	TA6/6	-3156 GG	211 GG
55	1	64	0	0	1	2	3	4	2	0	6		0.929	High	0.798	High	0.107	Low	0.137	Low	0.58	Middle	0.186	Low	0.504	Middle	TA6/6	-3156 GG	211 GA
56	1	57	0	1	1	1	2	4	0	0	3		0.231	Low	0.919	High	0.639	Middle	0.572	Middle	0.61	Middle	0.33	Middle	0.558	Middle	TA6/6	-3156 GG	211 GA
57	1	43	0	0	2	1	2	4	1	0	6		0.285	Middle	0.289	Middle	0.543	Middle	0.325	Middle	0.329	Middle	0.23	Low	0.589	Middle	TA6/6	-3156 GG	211 GG
58	1	75	0	0	5	2	2	4	0	1	8		0.577	Middle	0.692	Middle	0.318	Middle	0.222	Low	0.311	Middle	0.348	Middle	0.595	Middle	TA6/6	-3156 GG	211 GA
59	1	61	0	1	1	1	2	4	2	0	7		0.988	High	0.757	High	0.066	Low	0.129	Low	0.833	High	0.703	Middle	0.673	Middle	TA6/6	-3156 GG	211 GA
60	1	54	0	0	2	1	2	4	1	1	8		0.653	Middle	0.826	High	0.663	Middle	0.315	Middle	0.854	High	0.68	Middle	0.699	Middle	TA6/6	-3156 GG	211 GA
61	2	64	0	0	1	1	3	4	2	0	7		0.595	Middle	0.574	Middle	0.466	Middle	0.566	Middle	0.7	Middle	0.668	Middle	0.757	High	TA6/6	-3156 GG	211 GG
62	1	55	0	1	1	1	2	4	0	0	2		0.133	Low	0.92	High	0.95	High	0.64	Middle	0.048	Low	0.647	Middle	0.784	High	TA6/6	-3156 GG	211 GG
63	2	74	0	0	1	1	3	4	1	0	6		0.01	Low	0.901	High	0.677	Middle	0.433	Middle	0.16	Low	0.597	Middle	0.791	High	TA6/6	-3156 GG	211 GG
64	1	57	0	0	1	1	2	4	0	0	6		0.581	Middle	0.815	High	0.865	High	0.385	Middle	0.964	High	0.778	High	0.811	High	TA6/6	-3156 GG	211 GG
65	1	38	1	0	1	1	3	4	x	1	8		0.558	Middle	0.964	High	0.951	High	0.126	Low	0.101	Low	0.498	Middle	0.818	High	TA6/6	-3156 GG	211 GG
66	1	59	0	0	1	1	2	4	1	0	5		0.53	Middle	0.455	Middle	0.313	Middle	0.061	Low	0.932	High	0.271	Middle	0.82	High	TA6/6	-3156 GG	211 AA
67	1	59	0	1	1	1	2	1	0	0	1		0.73	Middle	0.828	High	0.527	Middle	0.299	Middle	0.623	Middle	0.472	Middle	0.838	High	TA6/6	-3156 GG	211 GG
68	1	77	0	1	1	1	2	4	2	1	8		0.988	High	0.789	High	0.336	Middle	0.123	Low	0.99	High	0.842	High	0.842	High	TA6/6	-3156 GG	211 GA
69	1	58	0	1	1	2	2	4	0	0	3		0.377	Middle	0.287	Middle	0.629	Middle	0.035	Low	0.035	Low	0.849	High	0.857	High	TA6/6	-3156 GG	211 GG
70	1	60	0	1	2	0	2	4	1	0	5		0.191	Low	0.916	High	0.928	High	0.312	Middle	0.538	Middle	0.764	High	0.883	High	TA6/6	-3156 GG	211 GG
71	2	41	0	0	1	1	2	4	0	0	6		0.098	Low	0.951	High	0.947	High	0.9	High	0.176	Low	0.552	Middle	0.884	High	TA6/6	-3156 GG	211 GA
72	1	35	0	0	1	1	2	1	0	0	1		0.758	High	0.586	Middle	0.457	Middle	0.111	Low	0.299	Middle	0.424	Middle	0.905	High	TA6/6	-3156 GG	211 GG
73	1	57	0	0	1	1	3	4	x	1	8		0.238	Low	0.964	High	0.686	Middle	0.113	Low	0.129	Low	0.368	Middle	0.907	High	TA6/6	-3156 GG	211 GG
74	1	64	0	0	1	1	2	3	1	0	3		0.562	Middle	0.886	High	0.892	High	0.154	Low	0.958	High	0.966	High	0.953	High	TA6/6	-3156 GG	211 GG
75	2	76	0	0	1	1	2	4	1	0	5		0.702	Middle	0.976	High	0.942	High	0.944	High	0.523	Middle	0.954	High	0.972	High	TA6/6	-3156 GG	211 GG
76	1	60	0	1	1	1	2	4	0	0	3		0.289	Middle	0.99	High	0.872	High	0.015	Low	0.425	Middle	0.222	Low	0.986	High	TA6/6	-3156 GG	211 GG
77	1	41	0	0	1	1	2	3	1	0	3		0.657	Middle	0.76	High	0.41	Middle	0.237	Low	0.634	Middle	0.3	Middle	0.523	Middle	TA6/6	-3156 GG	211 GG
78	1	72	0	0	1	1	3	4	0	0	3		0.299	Middle	0.662	Middle	0.384	Middle	0.109	Low	0.658	Middle	0.078	Low	0.581	Middle	TA6/6	-3156 GG	211 GG
79	1	63	0	1	1	1	3	4	1	0	5		0.776	High	0.786	High	0.361	Middle	0.773	High	0.269	Middle	0.293	Middle	0.679	Middle	TA6/6	-3156 GG	211 GG
80	1	68	0	0	2	1	2	4	0	1	8		0.704	Middle	0.899	High	0.828	High	0.246	Low	0.645	Middle	0.716	Middle	0.726	Middle	TA6/6	-3156 GG	211 GA
81	1	73	0	1	1	1	3	4	2	1	8		0.39	Middle	0.673	Middle	0.956	High	0.906	High	0.217	Low	0.777	High	0.884	High	TA6/6	-3156 GG	211 GA
82	2	49	0	0	2	0	2	4	1	0	6		0.738	Middle	0.151	Low	0.319	Middle	0.033	Low	0.046	Low	0.408	Middle	0.162	Low	TA6/7	-3156 GA	211 GG
83	1	63	0	0	1	2	2	4	0	0	6		0.662	Middle	0.825	High	0.282	Middle	0.366	Middle	0.97	High	0.935	High	0.78	High	TA6/7	-3156 GA	211 GA
84	1	69	0	1	1	1	3	4	1	0	5		0.74	Middle	0.891	High	0.885	High	0.147	Low	0.63	Middle	0.847	High	0.896	High	TA6/7	-3156 GA	211 GG
85	2	53	0	0	1	1	2	4	1	0	6		0.955	High	0.79	High	0.954	High	0.665	Middle	0.99	High	0.965	High	0.858	High	TA6/7	-3156 GA	211 GG
86	1	48	1	0	1	1	2	4	0	0	3		0.39	Middle	0.65	Middle	0.684	Middle	0.261	Middle	0.246	Low	0.262	Middle	0.502	Middle	TA6/7	-3156 GA	211 GG
87	1	65	0	1	1	1	3	4	0	0	6		0.428	Middle	0.435	Middle	0.307	Middle	0.496	Middle	0.424	Middle	0.177	Low	0.457	Middle	TA6/7	-3156 GA	211 GG
88	1	67	0	0	1	2	2	1	0	0	1		0.328	Middle	0.494	Middle	0.093	Low	0.074	Low	0.036	Low	0.043	Low	0.176	Low	TA6/7	-3156 GA	211 GG
89	1	68	0	0	1	1	2	4	0	0	3		0.282	Middle	0.346	Middle	0.944	High	0.944	High	0.368	Middle	0.219	Low	0.366	Middle	TA6/7	-3156 GA	211 GG
90	1	62	0	0	1	1	2	2	0	0	1		0.105	Low	0.545	Middle	0.54	Middle	0.184	Low	0.135	Low	0.583	Middle	0.394	Middle	TA6/7	-3156 GA	211 GG
91	1	46	0	0	2	0	2	4	1	0	5		0.611	Middle	0.359	Middle	0.212	Low	0.414	Middle	0.278	Middle	0.348	Middle	0.515	Middle	TA6/7	-3156 GA	211 GA
92	1	67	0	0	1	1	2	2	1	0	2		0.683	Middle	0.901	High	0.594	Middle	0.632	Middle	0.368	Middle	0.655	Middle	0.586	Middle	TA6/7	-3156 GA	211 GG
93	1	56	0	1	1	2	2	2	0	0	1		0.812	High	0.894	High	0.822	High	0.501	Middle	0.147	Low	0.761	High	0.706	Middle	TA6/7	-3156 GA	211 GG
94	2	54	0	0	1	2	2	4	0	0	3		0.149	Low	0.811	High	0.914	High	0.454	Middle	0.339	Middle	0.647	Middle	0.723	Middle	TA6/7	-3156 GA	211 GG
95	2	51	0	0	1	3	2	3	0	0	2		0.19	Low	0.969	High	0.968	High	0.919	High	0.241	Low	0.784	High	0.92	High	TA6/7	-3156 GA	211 GG
96	2	50	0	0	1	1	2	4	0	0	3		0.374	Middle	0.556	Middle	0.39	Middle	0.196	Low	0.479	Middle	0.113	Low	0.429	Middle	TA6/7	-3156 GA	211 GG
97	1	61	0	0	1	2	2	1	1	0	1		0.688	Middle	0.825	High	0.926	High	0.86	High	0.529	Middle	0.955	High	0.962	High	TA7/7	-3156 AA	211 GG
98	1	62	0	0	1	1	2	1	0	0	1		0.658	Middle	0.779	High	0.85	High	0.139	Low	0.572	Middle	0.534	Middle	0.782	High	TA7/7	-3156 AA	211 GG
